# Supplementary material for: Physiological and Biochemical Responses Induced by Plum Pox Virus and Plum Bark Necrosis Steam Pitting Associated Virus in Tuscany Autochthonous Plum cv. Coscia di Monaca
Source: Plants (Basel). 2023 Sep 14;12(18):3264. doi: 10.3390/plants12183264 (PMC10535208; doi:10.3390/plants12183264)
Supplement: Supplementary file 1 [file plants-12-03264-s001.zip]

Archive with 1 entries (1 files):
- plants-2570073-supplementary.pdf
